# Supplementary material for: Factors influencing sialorrhea in orally intubated patients: a lasso and logistic regression analysis
Source: Front Med (Lausanne). 2025 Aug 18;12:1623226. doi: 10.3389/fmed.2025.1623226 (PMC12400151; doi:10.3389/fmed.2025.1623226)
Supplement: Supplementary file 1 [file Table_1.xlsx]

## Sheet: a
Gender	Age	APACH	BMI	GCS	Intubation depth	Catheter diameter	Catheter Type	Primary disease	Number of Combined Functional Impairment Systems	Marital status	Combined oral disease	Education level	Smoking	Number of ICU Admissions	Enteral Nutrition Treatment	Intubation Process	Intubation days	Sedation and/or Analgesia Days	Outcome
1	28	18	33.17	9	26	4	2	1	2	2	1	4	2	1	2	3	8	9	2
1	59	20	22.03	7	22	3	1	3	2	1	1	2	1	1	2	3	7	11	1
1	19	22	29.38	7	25	3	1	4	1	1	1	3	1	1	1	3	3	4	1
2	85	19	28.57	8	25	4	3	3	3	1	1	1	1	2	2	3	14	17	2
1	48	22	24.21	4	23	3	2	3	2	1	2	1	2	1	2	3	7	9	2
2	53	24	27.34	5	25	3	1	5	2	1	2	2	1	2	2	3	6	8	1
1	70	19	16.42	7	23	4	1	4	2	2	1	3	1	1	2	3	2	3	1
2	72	24	27.34	6	23	3	1	2	2	1	1	2	1	1	2	3	2	2	1
2	66	19	36.88	6	25	4	1	2	2	1	2	1	1	1	2	3	2	2	2
1	69	24	29.29	6	22	3	1	5	2	1	1	2	1	1	2	3	2	4	1
1	72	18	18.68	7	22	3	1	3	2	2	1	3	1	2	2	3	6	7	1
1	56	19	25.4	6	25	3	1	1	2	1	1	4	2	1	2	3	5	9	2
1	55	17	22.5	5	26	3	1	1	2	2	2	1	2	1	2	3	5	4	2
2	45	24	23.6	7	23	4	1	4	3	1	1	2	2	1	1	3	7	8	1
1	58	20	22.5	5	23	3	2	1	2	2	1	1	2	2	2	1	3	5	2
1	58	18	21.8	7	21	4	1	4	3	2	1	2	1	2	2	2	2	5	1
2	33	16	20.4	6	20	2	1	5	2	1	1	4	1	1	2	1	6	8	1
2	28	19	19.6	6	19	2	1	1	3	2	1	4	1	1	2	1	6	10	2
2	33	19	23.5	8	24	5	2	3	4	1	1	3	1	3	2	1	6	9	1
1	45	21	22.8	7	24	4	1	3	4	1	2	3	1	1	2	1	5	8	1
1	36	22	23.6	8	24	5	3	1	3	1	2	4	1	1	2	1	6	9	2
2	42	22	24.6	8	24	5	3	1	4	1	2	3	2	1	2	3	6	8	2
1	72	18	20.8	6	23	4	1	4	3	1	1	1	2	3	2	1	5	9	2
2	74	20	18.6	6	20	3	1	2	3	2	1	1	1	1	1	1	5	8	1
1	82	19	21.8	7	24	4	2	3	3	2	1	1	2	3	2	1	6	8	1
2	54	17	18	7	20	2	3	4	3	1	1	1	1	3	2	1	5	9	1
2	55	19	22.6	7	24	4	1	3	3	2	1	1	1	3	2	1	4	5	1
2	45	19	22.4	7	24	3	1	4	2	1	1	3	1	2	1	1	7	8	1
2	75	18	22.1	6	23	4	2	4	2	2	1	1	1	3	2	1	7	5	1
1	42	18	22.6	5	22	3	1	4	2	1	1	1	1	2	2	1	4	4	1
2	78	22	21.5	4	20	4	1	3	3	2	1	1	1	2	1	1	6	9	1
2	66	17	20.9	6	24	3	1	1	4	1	2	1	2	1	2	1	7	10	2
1	48	18	22.1	5	22	4	3	4	2	1	1	2	1	1	1	1	8	12	1
2	44	20	19.9	4	21	3	2	4	2	1	1	2	1	1	1	1	5	9	1
1	55	16	22.6	4	23	4	2	4	2	1	1	3	1	1	2	1	7	9	1
1	33	19	21.3	6	23	4	2	3	2	1	1	4	1	1	2	1	6	10	1
1	46	18	22.6	7	25	5	3	3	3	1	1	3	1	1	1	1	8	10	1
1	29	17	22.5	5	24	5	3	4	2	1	1	4	1	1	1	1	6	11	1
1	66	19	24.8	6	24	5	1	5	2	1	1	1	1	2	2	3	8	9	1
2	58	15	22.4	6	21	4	1	3	2	1	1	3	1	2	1	1	8	9	1
1	62	18	24.6	6	24	4	1	4	2	1	1	3	1	2	2	1	8	13	1
2	45	18	22.8	4	22	3	2	3	2	1	1	2	1	3	1	2	8	12	1
1	83	20	16.52	8	23	4	1	2	3	1	2	2	1	3	2	1	50	46	1
2	48	23	20.2	9	24	3	1	3	2	1	1	3	1	1	2	1	3	7	1
2	69	20	18.75	7	23	4	1	2	4	1	1	2	1	1	2	1	22	17	1
1	67	22	22.34	8	24	3	1	4	3	1	1	2	2	1	1	1	1	1	1
2	58	20	23.92	6	24	3	2	1	4	1	1	1	1	1	2	1	2	4	2
1	69	24	18.37	9	23	4	1	3	4	1	1	2	2	1	2	1	2	5	1
2	82	20	27.76	6	23	4	1	3	3	1	1	2	1	1	2	1	4	7	1
1	89	18	22.58	4	23	4	1	4	3	1	1	1	1	1	2	2	2	5	1
1	77	19	26.89	7	24	4	1	3	2	2	1	1	2	1	1	1	3	5	2
1	58	20	25.6	6	24	5	3	4	3	1	1	1	1	2	2	1	6	9	1
1	57	18	30.07	3	26	3	2	3	2	2	1	1	2	1	2	1	4	7	1
2	87	20	24.34	6	23	4	1	2	4	1	2	1	1	1	2	1	2	3	1
1	55	17	21.51	4	23	3	1	2	2	1	1	2	2	1	1	1	1	1	2
1	55	17	21.51	4	23	3	1	2	2	1	2	1	1	2	2	2	5	10	2
2	68	20	23.01	7	24	3	1	3	3	1	1	2	1	1	1	1	1	1	1
2	57	23	24.97	9	22	3	1	5	3	2	2	3	1	1	1	1	1	1	1
2	69	20	18.28	7	23	4	1	2	4	1	1	1	1	1	2	1	25	30	2
2	83	21	17.89	6	23	3	2	1	4	1	2	1	1	1	2	1	6	10	1
2	66	23	16.76	10	24	4	1	3	3	1	1	1	1	1	1	1	2	5	1
1	57	19	20.02	5	25	4	1	1	4	1	1	1	1	1	1	2	1	1	2
1	86	23	21.25	8	24	4	1	3	2	1	2	1	2	1	1	1	2	2	1
1	90	28	15.38	7	23	4	1	3	3	1	2	1	1	1	1	1	2	2	1
2	79	23	19.53	9	23	4	1	4	4	1	2	1	1	1	2	1	5	9	1
1	71	24	19.81	10	23	4	1	1	3	1	1	2	2	1	1	1	3	3	1
2	45	22	25.6	6	24	4	2	2	3	1	2	3	2	2	2	2	6	9	2
1	22	19	22.5	5	22	1	1	1	3	2	2	3	2	1	2	3	6	8	2
1	48	20	26.3	7	22	5	3	2	3	1	1	1	1	1	2	1	8	8	1
1	36	20	24.5	7	25	3	2	4	3	1	1	4	1	1	1	1	6	5	1
2	56	21	24.6	6	25	5	3	2	3	1	1	2	1	2	1	1	6	8	1
1	39	22	21.9	6	26	2	2	4	3	1	1	4	1	1	2	1	5	6	1
1	66	18	19.6	5	21	1	1	3	2	2	1	3	1	2	2	1	5	6	1
2	55	20	25.6	6	20	5	3	3	2	1	1	4	1	1	2	1	8	12	1
1	44	21	25.6	7	25	4	3	1	3	1	2	1	2	1	2	2	6	9	2
1	39	17	22.4	5	25	4	1	3	3	1	1	4	1	1	2	1	9	8	1
1	66	24	25.6	7	26	1	3	3	2	1	1	3	1	1	2	1	5	6	1
2	34	18	19.6	6	25	2	1	2	1	2	1	4	1	1	2	1	4	4	1
2	62	17	22.6	6	21	5	3	4	1	2	1	1	1	2	2	1	9	12	1
2	72	20	23.5	6	25	4	2	4	1	2	1	2	1	1	2	1	8	8	1
2	82	19	24.1	5	24	4	3	4	2	1	1	1	1	2	2	1	8	12	1
1	77	17	22.77	5	24	5	1	1	3	2	2	1	2	1	1	1	2	2	2
2	68	24	25.8	8	26	3	2	4	2	1	1	4	1	2	2	1	9	14	1
2	63	24	30.7	10	23	4	2	1	2	1	1	2	1	1	2	1	2	2	2
2	89	22	21.9	9	23	3	1	1	3	2	2	2	1	1	2	1	5	10	1
1	76	23	26.1	9	24	3	1	3	4	1	2	1	1	1	2	1	4	8	2
2	37	20	16.02	7	24	4	1	2	4	1	1	2	1	1	2	2	2	2	1
2	59	17	21.21	4	24	3	1	3	4	1	1	2	1	1	2	1	5	5	1
2	44	21	24.8	8	25	3	3	2	3	1	1	1	1	2	2	1	7	8	1
2	54	22	25.4	7	24	3	1	1	4	1	1	1	2	2	2	3	9	12	2
1	29	20	24.8	7	23	4	2	3	3	1	1	4	1	1	2	1	9	14	1
1	65	22	25.5	5	24	4	1	4	2	1	1	3	1	2	2	1	9	13	2
2	81	19	16.22	7	24	4	1	2	3	1	2	1	1	1	2	1	11	6	1
2	81	17	25.77	3	28	3	1	3	3	2	2	1	1	1	2	1	2	1	1
1	78	20	18.33	6	25	4	1	2	4	1	2	2	1	1	2	1	3	3	1
1	56	24	19.69	7	25	3	2	1	3	2	1	3	2	1	1	1	1	1	1
2	50	17	21.33	3	24	3	1	1	2	1	1	1	1	1	2	1	4	7	2
2	73	22	19.53	9	22	4	2	2	4	1	2	2	1	1	2	2	7	9	1
1	74	20	21.25	5	25	4	1	1	2	1	2	1	2	1	2	1	5	4	2
2	73	22	17.3	7	21	4	2	1	4	1	1	1	1	1	2	1	7	10	2
2	87	18	17.77	4	23	3	2	3	2	1	2	1	1	1	1	1	1	1	1
2	63	13	20.08	4	22	3	2	2	1	1	1	2	1	1	1	1	2	4	1
2	80	17	24.44	3	23	2	2	2	2	1	2	1	1	1	1	1	1	1	1
1	92	17	18.36	3	24	5	1	4	4	1	2	1	1	1	1	1	2	2	1
1	84	24	19.6	10	24	4	1	2	4	1	2	2	1	1	1	1	2	2	1
2	91	20	14.56	6	20	4	1	2	1	1	2	1	1	1	1	1	2	1	1
1	87	18	19.72	4	23	5	1	2	4	2	2	1	2	1	2	1	4	7	1
2	60	19	24.76	5	24	4	1	2	2	1	1	2	1	1	1	1	3	8	1
1	54	23	22.85	9	25	3	1	1	2	1	1	2	2	1	1	1	2	1	2
1	55	24	25.6	7	24	2	3	3	4	1	1	2	2	2	2	3	6	11	2
1	49	20	25.6	6	25	4	1	4	3	1	1	4	2	1	2	3	5	9	2
1	66	19	24.6	6	24	4	2	5	3	1	1	4	1	1	2	1	4	8	1
1	24	18	24.6	5	23	5	1	2	2	2	1	4	1	1	1	1	3	5	1
2	45	22	25.6	6	24	5	2	1	3	1	2	3	2	2	2	2	12	16	2
1	22	19	22.5	5	22	4	1	1	3	2	2	3	2	1	2	3	9	16	2
1	48	20	22.8	7	22	3	3	2	3	1	1	1	1	1	2	1	9	13	1
1	36	20	24.5	7	25	3	2	4	3	1	1	4	1	1	2	1	6	10	1
2	56	21	24.6	6	25	4	3	2	3	1	1	2	1	2	2	1	9	11	1
1	39	22	21.9	6	26	3	2	4	3	1	1	4	1	1	2	1	5	9	1
1	66	18	19.6	5	21	3	1	3	2	2	1	3	1	2	2	1	8	8	1
2	55	20	25.6	6	20	4	3	3	2	1	1	4	1	1	1	1	7	8	1
1	44	21	25.6	7	25	3	3	1	3	1	2	3	2	1	2	2	9	11	2
1	39	17	22.4	5	25	4	1	3	3	1	1	4	1	1	2	1	9	14	1
1	66	24	25.6	7	26	3	3	3	2	1	1	3	1	1	2	1	8	9	1
2	34	18	19.6	6	25	3	1	2	1	1	1	4	1	1	2	1	4	4	1
2	62	17	22.6	6	21	3	3	4	1	2	1	1	1	2	2	1	9	13	1
2	72	20	23.5	6	25	3	2	4	1	1	1	2	1	1	2	1	8	6	1
2	82	19	24.1	5	24	4	3	4	2	2	1	1	1	2	2	1	12	9	1
1	77	17	22.77	5	24	3	1	1	3	2	2	1	2	1	1	1	2	3	2
2	34	18	19.6	6	25	4	1	2	1	1	1	4	1	1	1	1	4	4	1
2	62	17	22.6	6	21	2	3	4	1	2	1	1	1	2	1	1	6	9	1
2	72	20	23.5	6	25	2	2	4	1	1	1	2	1	1	2	1	8	9	1
2	82	19	24.1	5	24	5	3	4	2	1	1	1	1	2	2	1	7	11	1
1	77	17	22.77	5	24	4	1	1	3	2	2	2	2	1	1	1	3	7	2
2	68	24	25.8	8	26	5	2	4	2	1	1	4	1	2	2	1	9	6	1
2	63	24	30.7	10	23	5	2	1	2	1	1	1	1	1	1	1	2	2	2
2	89	22	21.9	9	23	4	1	2	3	2	2	2	1	1	2	1	6	10	1
1	76	23	26.1	9	24	3	1	3	4	1	2	2	1	1	2	1	6	11	2
2	37	20	16.02	7	24	4	1	2	4	1	1	2	1	1	2	2	2	2	1
2	59	17	21.21	4	24	2	1	3	4	1	1	2	1	1	2	1	5	8	1
2	74	23	27.05	9	25	4	1	2	3	1	2	1	1	1	1	2	3	5	1
2	35	23	28.04	9	26	4	2	1	1	1	1	3	1	1	1	1	3	2	2
2	67	24	25.63	10	24	3	1	2	4	1	2	1	1	2	2	2	5	3	2
1	79	24	19.53	9	26	4	1	2	3	2	1	1	2	1	1	1	3	3	1
1	71	23	19.36	9	22	3	1	1	2	1	2	1	2	1	2	1	6	11	1
1	76	20	21.71	5	25	4	1	2	3	1	1	1	1	1	2	1	3	5	1
1	79	20	17.3	5	25	3	2	3	1	1	2	1	1	1	1	1	1	1	1
1	57	21	18.37	7	24	4	2	3	1	1	1	2	1	2	1	1	1	1	1
2	63	22	24.6	6	22	4	2	1	4	1	1	3	1	1	1	2	5	5	2
2	75	23	29.29	9	24	5	1	1	2	2	2	1	1	1	1	2	2	1	1
1	69	24	25.09	10	24	5	1	2	2	1	1	1	2	1	1	1	1	1	1
1	58	17	25.4	4	24	5	1	1	3	1	1	3	1	1	1	2	4	7	1
2	81	23	15.05	9	24	4	1	2	4	1	2	2	1	1	1	1	4	5	2
2	74	24	24.16	10	23	4	1	1	4	1	2	1	1	1	2	1	5	8	2
2	21	17	18.51	3	22	3	1	1	2	1	1	3	1	1	1	1	3	5	1
2	22	18	25.4	7	21	4	2	2	2	2	1	2	1	1	2	1	8	9	1
2	32	19	25.8	8	24	3	3	2	3	1	1	3	1	1	2	1	6	8	1
1	66	17	24.9	5	23	4	1	3	2	1	1	2	1	1	1	1	5	8	1
2	72	19	23.6	7	24	3	3	3	2	2	1	2	1	1	2	1	7	9	1
1	47	20	26.6	6	25	3	3	1	3	1	1	4	2	2	2	2	4	8	2
1	55	19	25.5	6	24	4	1	1	3	1	2	3	2	2	2	1	5	9	2
2	35	20	23.9	5	22	4	2	4	2	1	1	3	1	1	2	1	6	8	1
2	22	19	22.5	8	22	4	1	5	2	2	1	3	1	1	2	1	5	8	1
1	25	18	24.7	6	23	4	2	2	3	1	1	3	2	1	2	1	6	7	1
1	32	18	25.8	8	24	5	1	1	4	1	1	4	2	2	2	1	11	10	2
2	44	21	24.8	8	25	3	3	3	3	2	1	1	1	2	1	1	9	8	1
2	54	22	25.4	7	24	4	1	1	4	1	1	2	2	2	2	3	9	7	2
1	28	18	33.17	9	26	3	2	1	2	2	1	4	2	1	2	3	7	7	2
1	59	20	22.03	7	22	3	1	2	2	1	1	2	1	1	2	3	11	11	1
1	19	22	29.38	7	25	3	1	1	1	2	1	3	1	1	2	3	6	4	1
2	85	19	28.57	8	25	3	3	2	3	1	1	1	1	2	2	3	13	17	2
2	55	19	22.6	7	24	4	1	3	3	1	1	1	1	3	2	1	6	6	1
2	75	18	22.1	6	23	3	2	4	2	1	1	1	1	3	2	1	5	7	1
1	42	18	22.6	5	22	4	1	4	2	1	1	1	1	2	1	1	4	7	1
2	78	22	21.5	4	20	4	1	3	3	2	1	1	1	2	2	1	6	4	1
2	66	17	20.9	6	24	4	1	1	4	1	2	2	2	1	2	1	7	4	2
1	48	18	22.1	5	22	4	3	4	2	1	1	2	1	1	2	1	4	7	1
2	44	20	19.9	4	21	4	2	4	2	1	1	2	1	1	2	1	3	4	1
1	55	16	22.6	4	23	4	2	4	2	2	1	3	1	1	2	1	7	9	1
1	33	19	21.3	6	23	4	2	3	2	1	1	3	1	1	2	1	6	7	1
1	46	18	22.6	7	25	1	3	3	3	1	1	3	1	1	2	1	8	9	1
1	29	17	22.5	5	24	5	3	4	2	1	1	3	1	1	2	1	6	11	1
1	66	19	24.8	6	24	3	1	5	2	2	1	1	1	2	2	3	8	12	1
2	58	15	22.4	6	21	5	1	3	2	1	1	3	1	2	2	1	8	8	1
1	62	18	24.6	6	24	2	1	4	2	1	1	3	1	2	2	1	8	5	1
2	45	18	22.8	4	22	1	2	3	2	2	1	2	1	3	2	2	8	11	1
1	83	20	16.52	8	23	3	1	2	3	1	2	2	1	3	2	1	50	46	1
2	48	23	20.2	9	24	5	1	3	2	1	1	3	1	1	1	1	3	7	1
2	69	20	18.75	7	23	1	1	2	4	1	1	2	1	1	2	1	22	19	1
1	48	20	23.4	7	22	5	3	2	3	1	1	1	1	1	2	1	9	13	1
1	36	20	24.5	7	25	1	2	4	3	1	1	4	1	1	2	1	6	11	1
2	56	21	24.6	6	25	2	3	2	3	1	1	2	1	2	1	1	5	8	1
1	39	22	21.9	6	26	5	2	4	3	1	1	3	1	1	2	1	5	4	1
1	66	18	19.6	5	21	4	1	3	2	1	1	3	1	2	2	1	8	9	1
2	55	20	25.6	6	20	4	3	3	2	1	1	4	1	1	1	1	8	11	1
1	44	21	25.6	7	25	5	3	1	3	1	2	3	2	1	2	2	8	10	2
1	39	17	22.4	5	25	3	1	3	3	1	1	3	1	1	2	1	5	9	1
1	66	24	25.6	7	26	4	3	3	2	1	1	3	1	1	1	1	5	6	1
2	34	18	19.6	6	25	3	1	2	1	1	1	4	1	1	2	1	4	4	1
2	62	17	22.6	6	21	3	3	4	1	1	1	1	1	2	2	1	9	13	1
2	72	20	23.5	6	25	4	2	4	1	2	1	2	1	1	2	1	4	6	1
2	82	19	24.1	5	24	3	3	4	2	2	1	1	1	2	2	1	7	11	1
1	77	17	22.77	5	24	3	1	1	3	2	2	1	2	1	1	1	4	7	2
2	68	24	25.8	8	26	3	2	4	2	1	1	4	1	2	1	1	7	8	1
2	63	24	30.7	10	23	4	2	1	2	1	1	2	1	1	1	1	2	2	2
2	89	22	21.9	9	23	4	1	1	3	2	2	2	1	1	2	1	5	9	1
1	76	23	26.1	9	24	4	1	3	4	2	2	2	1	1	2	1	8	5	2
2	37	20	16.02	7	24	3	1	2	4	1	1	2	1	1	1	2	2	2	1
2	59	17	21.21	4	24	4	1	3	4	1	1	2	1	1	2	1	5	4	1
2	74	23	27.05	9	25	3	1	2	3	1	2	1	1	1	1	2	3	3	1
2	35	23	28.04	9	26	3	2	1	1	1	1	3	1	1	1	1	3	7	2
2	67	24	25.63	10	24	4	1	2	4	2	2	2	1	2	2	2	5	8	2
1	79	24	19.53	9	26	4	1	1	3	2	1	1	2	1	2	1	3	3	1
1	71	23	19.36	9	22	4	1	4	2	1	2	1	2	1	2	1	7	9	1
1	76	20	21.71	5	25	4	1	3	3	1	1	1	1	1	2	1	5	8	1
1	79	20	17.3	5	25	1	2	2	1	1	2	1	1	1	1	1	1	1	1
1	57	21	18.37	7	24	5	2	3	1	2	1	2	1	2	1	1	1	1	1
2	63	22	24.6	6	22	3	2	1	4	1	1	3	1	1	2	2	5	7	2
2	75	23	29.29	9	24	5	1	1	2	2	2	1	1	1	2	2	2	1	1
1	69	24	25.09	10	24	2	1	2	2	1	1	1	2	1	1	1	1	1	1
2	79	23	19.53	9	23	1	1	1	4	1	2	1	1	1	2	1	11	15	1
1	71	24	19.81	10	23	3	1	1	3	1	1	2	2	1	1	1	3	3	1
2	45	22	25.6	6	24	5	2	1	3	1	2	1	2	2	2	2	9	12	2
1	22	19	22.5	5	22	1	1	1	3	2	2	3	2	1	2	3	6	11	2
1	48	20	26.3	7	22	5	3	2	3	1	1	1	1	1	2	1	9	16	1
1	36	20	24.5	7	25	1	2	4	3	1	1	3	1	1	1	1	6	5	1
2	56	21	24.6	6	25	2	3	2	3	1	1	2	1	2	2	1	9	8	1
1	39	22	21.9	6	26	5	2	4	3	1	1	4	1	1	2	1	5	9	1
1	66	18	19.6	5	21	4	1	3	2	2	1	3	1	2	1	1	6	6	1
2	55	20	25.6	6	20	4	3	3	2	1	1	4	1	1	1	1	6	8	1
1	44	21	25.6	7	25	5	3	1	3	1	2	3	2	1	2	2	5	8	2
1	39	17	22.4	5	25	3	1	3	3	1	1	4	1	1	2	1	9	8	1
1	66	24	25.6	7	26	4	3	3	2	1	1	3	1	1	2	1	8	5	1
2	34	18	19.6	6	25	3	1	2	1	2	1	4	1	1	2	1	4	4	1
2	62	17	22.6	6	21	3	3	4	1	2	1	1	1	2	1	1	9	6	1
2	72	20	23.5	6	25	4	2	4	1	2	1	2	1	1	2	1	8	6	1
2	82	19	24.1	5	24	3	3	4	2	2	1	1	1	2	2	1	12	8	1
1	77	17	22.77	5	24	3	1	1	3	2	2	2	2	1	2	1	3	6	2
2	68	24	25.8	8	26	3	2	4	2	1	1	3	1	2	1	1	5	8	1
2	63	24	30.7	10	23	4	2	1	2	1	1	2	1	1	1	1	2	2	2
2	89	22	21.9	9	23	4	1	2	3	1	2	2	1	1	2	1	7	9	1
1	76	23	26.1	9	24	4	1	3	4	2	2	2	1	1	2	1	5	9	2
2	37	20	16.02	7	24	3	1	2	4	1	1	2	1	1	2	2	2	2	1
2	59	17	21.21	4	24	4	1	3	4	1	1	2	1	1	2	1	5	6	1
2	74	23	27.05	9	25	3	1	2	3	1	2	1	1	1	1	2	3	7	1
2	35	23	28.04	9	26	3	2	1	1	1	1	3	1	1	2	1	3	8	2
2	67	24	25.63	10	24	4	1	2	4	1	2	2	1	2	2	2	5	9	2
1	79	24	19.53	9	26	4	1	4	3	2	1	1	2	1	2	1	3	3	1
1	71	23	19.36	9	22	4	1	1	2	1	2	1	2	1	2	1	6	11	1
1	76	20	21.71	5	25	3	1	2	3	1	1	1	1	1	2	1	5	8	1
1	79	20	17.3	5	25	3	2	1	1	1	2	1	1	1	1	1	1	1	1
1	57	21	18.37	7	24	2	2	5	1	1	1	2	1	2	1	1	1	1	1
2	63	22	24.6	6	22	5	2	1	4	2	1	3	1	1	2	2	5	5	2
2	75	23	29.29	9	24	4	1	1	2	2	2	1	1	1	2	2	2	5	1
1	69	24	25.09	10	24	4	1	2	2	1	1	1	2	1	1	1	1	1	1
1	58	17	25.4	4	24	5	1	1	3	1	1	3	1	1	2	2	4	6	1
2	81	23	15.05	9	24	4	1	2	4	2	2	2	1	1	2	1	4	5	2
2	74	24	24.16	10	23	3	1	1	4	1	2	1	1	1	2	1	4	7	2
2	21	17	18.51	3	22	2	1	1	2	1	1	4	1	1	2	1	3	6	1
2	22	18	25.4	7	21	4	2	2	2	1	1	2	1	1	2	1	8	6	1
2	32	19	25.8	8	24	4	3	2	3	1	1	4	1	1	2	1	6	9	1
1	66	17	24.9	5	23	5	1	3	2	1	1	2	1	1	1	1	8	8	1
2	72	19	23.6	7	24	5	3	3	2	2	1	2	1	1	2	1	9	13	1
1	47	20	26.6	6	25	4	3	1	3	1	1	4	2	2	2	2	7	9	2
1	55	19	25.5	6	24	4	1	1	3	1	2	3	2	2	2	1	9	9	2
2	35	20	23.9	5	22	4	2	4	2	1	1	3	1	1	2	1	8	9	1
2	22	19	22.5	8	22	3	1	5	2	2	1	3	1	1	2	1	8	8	1
1	25	18	24.7	6	23	4	2	2	3	1	1	3	2	1	2	1	8	7	1
1	32	18	25.8	8	24	3	1	1	4	1	1	4	2	2	2	1	6	8	2
2	44	21	24.8	8	25	4	3	1	3	1	1	1	1	2	2	1	9	12	1
2	54	22	25.4	7	24	3	1	1	4	1	1	2	2	2	2	3	7	9	2
1	29	20	24.8	7	23	4	2	3	3	1	1	4	1	1	2	1	9	13	1
1	65	22	25.5	5	24	3	1	2	2	1	1	3	1	2	2	1	12	14	2
2	81	19	16.22	7	24	2	1	2	3	1	2	1	1	1	2	1	11	16	1
2	81	17	25.77	3	28	3	1	3	3	2	2	1	1	1	1	1	2	3	1
1	78	20	18.33	6	25	3	1	2	4	1	2	2	1	1	2	1	3	3	1
1	56	24	19.69	7	25	4	2	1	3	2	1	3	2	1	1	1	1	1	1
2	50	17	21.33	3	24	4	1	1	2	1	1	1	1	1	2	1	7	9	2
2	73	22	19.53	9	22	4	2	1	4	1	2	2	1	1	2	2	7	9	1
1	74	20	21.25	5	25	4	1	1	2	2	2	3	2	1	2	1	3	4	2
2	73	22	17.3	7	21	4	2	1	4	1	1	2	1	1	2	1	7	13	2
2	87	18	17.77	4	23	4	2	3	2	1	2	1	1	1	1	1	1	1	1
2	63	13	20.08	4	22	5	2	1	1	1	1	2	1	1	2	1	2	3	1
2	80	17	24.44	3	23	4	2	1	2	1	2	1	1	1	1	1	1	1	1
1	92	17	18.36	3	24	3	1	2	4	1	2	1	1	1	2	1	2	2	1
1	84	24	19.6	10	24	1	1	2	4	1	2	2	1	1	1	1	2	2	1
2	91	20	14.56	6	20	3	1	2	1	2	2	1	1	1	1	1	2	1	1
1	87	18	19.72	4	23	2	1	2	4	1	2	1	2	1	2	1	4	6	1
2	60	19	24.76	5	24	4	1	2	2	1	1	2	1	1	1	1	3	8	1
1	54	23	22.85	9	25	4	1	1	2	1	1	2	2	1	1	1	2	7	2
1	55	24	25.6	7	24	4	3	2	4	1	1	2	2	2	2	3	5	9	2
1	49	20	25.6	6	25	4	1	4	3	1	1	4	2	1	2	3	5	9	2
1	66	19	24.6	6	24	5	2	5	3	1	1	4	1	1	2	1	9	9	1
1	24	18	24.6	5	23	3	1	2	2	1	1	4	1	1	2	1	3	5	1
1	55	19	23.6	6	22	4	2	5	1	1	1	1	1	1	2	1	7	5	1
1	60	18	24.6	7	22	3	1	4	2	1	1	4	1	2	1	1	6	5	1
1	69	24	18.37	9	23	3	1	3	4	1	1	2	2	1	1	1	3	5	1
1	36	20	24.5	7	25	3	2	4	3	1	1	4	1	1	1	1	6	9	1
2	56	21	24.6	6	25	3	3	2	3	1	1	2	1	2	1	1	9	9	1
1	39	22	21.9	6	26	4	2	4	3	1	1	3	1	1	1	1	5	4	1
1	66	18	19.6	5	21	3	1	3	2	1	1	3	1	2	1	1	8	6	1
2	55	20	25.6	6	20	4	3	3	2	1	1	4	1	1	1	1	11	12	1
1	44	21	25.6	7	25	4	3	1	3	1	2	1	2	1	2	2	9	14	2
1	39	17	22.4	5	25	4	1	3	3	1	1	4	1	1	2	1	9	15	1
1	66	24	25.6	7	26	4	3	3	2	1	1	3	1	1	2	1	3	5	1
2	34	18	19.6	6	25	4	1	2	1	1	1	4	1	1	1	1	4	4	1
2	62	17	22.6	6	21	4	3	4	1	1	1	1	1	2	2	1	5	6	1
2	72	20	23.5	6	25	4	2	4	1	1	1	2	1	1	2	1	7	9	1
2	82	19	24.1	5	24	1	3	4	2	2	1	1	1	2	2	1	7	9	1
1	77	17	22.77	5	24	5	1	1	3	2	2	2	2	1	2	1	3	2	2
2	34	18	19.6	6	25	3	1	2	1	1	1	4	1	1	2	1	4	4	1
2	62	17	22.6	6	21	5	3	4	1	2	1	1	1	2	1	1	9	7	1
2	72	20	23.5	6	25	2	2	4	1	1	1	2	1	1	2	1	6	9	1
2	82	19	24.1	5	24	1	3	4	2	2	1	1	1	2	2	1	5	8	1
1	77	17	22.77	5	24	3	1	1	3	2	2	2	2	1	2	1	3	6	2
2	68	24	25.8	8	26	5	2	4	2	1	1	4	1	2	1	1	9	13	1
2	63	24	30.7	10	23	1	2	1	2	1	1	1	1	1	1	1	2	2	2
2	89	22	21.9	9	23	5	1	1	3	2	2	2	1	1	2	1	7	10	1
1	76	23	26.1	9	24	1	1	3	4	1	2	2	1	1	2	1	6	8	2
2	37	20	16.02	7	24	2	1	2	4	1	1	2	1	1	2	2	2	2	1
2	59	17	21.21	4	24	5	1	3	4	1	1	2	1	1	2	1	5	7	1
2	74	23	27.05	9	25	4	1	2	3	1	2	1	1	1	1	2	3	6	1
2	35	23	28.04	9	26	4	2	1	1	1	1	1	1	1	2	1	3	7	2
2	67	24	25.63	10	24	1	1	2	4	1	2	2	1	2	2	2	5	8	2
1	79	24	19.53	9	26	2	1	1	3	2	1	1	2	1	1	1	3	3	1
1	71	23	19.36	9	22	5	1	4	2	1	2	1	2	1	2	1	11	7	1
1	76	20	21.71	5	25	4	1	1	3	1	1	1	1	1	2	1	5	3	1
1	79	20	17.3	5	25	4	2	2	1	1	2	1	1	1	1	1	1	1	1
1	57	21	18.37	7	24	5	2	1	1	1	1	2	1	2	1	1	1	1	1
2	63	22	24.6	6	22	3	2	1	4	1	1	1	1	1	2	2	5	5	2
2	75	23	29.29	9	24	4	1	1	2	1	2	1	1	1	2	2	2	7	1
1	69	24	25.09	10	24	3	1	2	2	1	1	1	2	1	1	1	1	1	1
1	58	17	25.4	4	24	3	1	1	3	1	1	3	1	1	2	2	4	4	1
2	81	23	15.05	9	24	4	1	2	4	1	2	2	1	1	2	1	4	9	2
2	74	24	24.16	10	23	3	1	1	4	1	2	1	1	1	2	1	4	6	2
2	21	17	18.51	3	22	3	1	1	2	1	1	4	1	1	1	1	3	6	1
2	22	18	25.4	7	21	3	2	2	2	2	1	2	1	1	2	1	4	7	1
2	32	19	25.8	8	24	4	3	2	3	1	1	4	1	1	2	1	5	9	1
1	66	17	24.9	5	23	4	1	3	2	1	1	2	1	1	1	1	8	8	1
2	72	19	23.6	7	24	4	3	3	2	1	1	2	1	1	2	1	6	10	1
1	47	20	26.6	6	25	3	3	3	3	1	1	4	2	2	2	2	9	9	2
1	55	19	25.5	6	24	4	1	1	3	1	2	4	2	2	2	1	9	13	2
2	35	20	23.9	5	22	3	2	4	2	1	1	3	1	1	2	1	11	15	1
2	22	19	22.5	8	22	3	1	5	2	2	1	4	1	1	2	1	8	9	1
1	25	18	24.7	6	23	4	2	2	3	1	1	4	2	1	2	1	8	7	1
1	32	18	25.8	8	24	4	1	1	4	1	1	4	2	2	2	1	11	8	2
2	44	21	24.8	8	25	4	3	1	3	1	1	1	1	2	1	1	9	8	1
2	54	22	25.4	7	24	3	1	1	4	1	1	2	2	2	2	3	9	9	2
1	28	18	33.17	9	26	3	2	1	2	2	1	4	2	1	1	3	7	7	2
1	59	20	22.03	7	22	2	1	2	2	1	1	2	1	1	2	3	6	11	1
1	19	22	29.38	7	25	5	1	1	1	2	1	3	1	1	2	3	7	9	1
2	85	19	28.57	8	25	4	3	2	3	1	1	1	1	2	2	3	24	17	2
1	48	22	24.21	4	23	4	2	4	2	1	2	3	2	1	1	3	7	6	2
2	53	24	27.34	5	25	5	1	5	2	1	2	2	1	2	2	3	8	8	1
1	70	19	16.42	7	23	4	1	4	2	1	1	3	1	1	2	3	3	7	1
2	72	24	27.34	6	23	3	1	2	2	1	1	2	1	1	1	3	2	4	1
2	66	19	36.88	6	25	2	1	2	2	1	2	2	1	1	2	3	4	7	2
1	69	24	29.29	6	22	4	1	5	2	1	1	2	1	1	2	3	5	8	1
1	72	18	18.68	7	22	4	1	3	2	1	1	3	1	2	2	3	9	12	1
1	56	19	25.4	6	25	5	1	1	2	1	1	1	2	1	2	3	6	9	2
1	55	17	22.5	5	26	5	1	1	2	1	2	2	2	1	2	3	6	9	2
2	45	24	23.6	7	23	4	1	3	3	1	1	2	2	1	2	3	6	9	1
1	58	20	22.5	5	23	3	2	1	2	1	1	3	2	2	2	1	7	9	2
1	58	18	21.8	7	21	3	1	4	3	1	1	2	1	2	2	2	7	9	1
2	33	16	20.4	6	20	4	1	5	2	1	1	4	1	1	2	1	3	4	1
2	28	19	19.6	6	19	3	1	1	3	2	1	4	1	1	2	1	5	7	2
2	33	19	23.5	8	24	3	2	3	4	1	1	3	1	3	2	1	6	9	1
1	45	21	22.8	7	24	4	1	3	4	1	2	3	1	1	2	1	5	5	1
1	36	22	23.6	8	24	3	3	1	3	1	2	4	1	1	2	1	4	6	2
2	42	22	24.6	8	24	4	3	4	4	1	2	3	2	1	2	3	7	6	2
1	72	18	20.8	6	23	3	1	2	3	1	1	1	2	3	2	1	6	9	2
2	74	20	18.6	6	20	3	1	2	3	2	1	1	1	1	1	1	5	8	1
1	82	19	21.8	7	24	3	2	3	3	1	1	1	2	3	2	1	5	9	1
2	54	17	18	7	20	3	3	4	3	1	1	1	1	3	2	1	5	5	1
2	55	19	22.6	7	24	4	1	3	3	1	1	1	1	3	2	1	4	6	1
2	75	18	22.1	6	23	3	2	4	2	1	1	1	1	3	2	1	6	5	1
1	42	18	22.6	5	22	4	1	4	2	1	1	1	1	2	2	1	5	9	1
2	78	22	21.5	4	20	2	1	3	3	2	1	1	1	2	2	1	6	4	1
2	66	17	20.9	6	24	2	1	1	4	1	2	2	2	1	2	1	7	7	2
1	48	18	22.1	5	22	5	3	4	2	1	1	2	1	1	1	1	8	7	1
2	44	20	19.9	4	21	4	2	4	2	1	1	2	1	1	1	1	5	9	1
1	55	16	22.6	4	23	5	2	4	2	1	1	3	1	1	2	1	2	4	1
1	33	19	21.3	6	23	5	2	3	2	1	1	4	1	1	2	1	6	6	1
1	46	18	22.6	7	25	4	3	3	3	1	1	3	1	1	1	1	8	9	1
1	29	17	22.5	5	24	3	3	4	2	1	1	4	1	1	2	1	6	4	1
1	66	19	24.8	6	24	4	1	5	2	1	1	1	1	2	2	3	8	5	1
2	58	15	22.4	6	21	2	1	3	2	1	1	3	1	2	2	1	8	4	1
1	62	18	24.6	6	24	4	1	4	2	1	1	3	1	2	2	1	8	5	1
2	45	18	22.8	4	22	4	2	3	2	1	1	2	1	3	2	2	8	4	1
1	83	20	16.52	8	23	3	1	2	3	1	2	2	1	3	2	1	37	46	1
2	48	23	20.2	9	24	4	1	3	2	1	1	3	1	1	2	1	3	1	1
2	69	20	18.75	7	23	3	1	2	4	1	1	2	1	1	2	1	22	17	1
1	67	22	22.34	8	24	4	1	1	3	1	1	2	2	1	2	1	1	1	1
2	58	20	23.92	6	24	3	2	5	4	1	1	2	1	1	2	1	4	7	2
1	69	24	18.37	9	23	4	1	3	4	1	1	2	2	1	2	1	1	2	1
2	82	20	27.76	6	23	4	1	1	3	1	1	2	1	1	2	1	13	17	1
1	89	18	22.58	4	23	5	1	4	3	1	1	1	1	1	2	2	2	6	1
1	77	19	26.89	7	24	5	1	3	2	1	1	2	2	1	1	1	2	2	2
1	58	20	25.6	6	24	5	3	4	3	1	1	1	1	2	2	1	6	11	1
1	57	18	30.07	3	26	4	2	3	2	1	1	1	2	1	2	1	3	7	1
2	87	20	24.34	6	23	4	1	2	4	1	2	1	1	1	2	1	2	8	1
1	55	17	21.51	4	23	3	1	5	2	1	1	2	2	1	1	1	1	1	2
1	55	17	21.51	4	23	4	1	2	2	1	2	2	1	2	2	2	5	5	2
2	68	20	23.01	7	24	3	1	3	3	1	1	2	1	1	1	1	1	1	1
2	57	23	24.97	9	22	4	1	1	3	1	2	3	1	1	2	1	1	1	1
2	69	20	18.28	7	23	3	1	2	4	1	1	1	1	1	2	1	36	25	2
2	83	21	17.89	6	23	3	2	1	4	1	2	1	1	1	2	1	10	11	1
2	66	23	16.76	10	24	4	1	2	3	1	1	1	1	1	2	1	2	4	1
1	57	19	20.02	5	25	4	1	1	4	1	1	2	1	1	1	2	1	1	2
1	86	23	21.25	8	24	4	1	3	2	1	2	1	2	1	1	1	2	4	1
1	90	28	15.38	7	23	4	1	3	3	1	2	1	1	1	1	1	2	2	1
2	79	23	19.53	9	23	5	1	1	4	2	2	1	1	1	2	1	5	4	1
1	71	24	19.81	10	23	3	1	2	3	1	1	2	2	1	1	1	3	3	1
2	45	22	25.6	6	24	4	2	4	3	1	2	1	2	2	2	2	8	12	2
1	22	19	22.5	5	22	3	1	1	3	2	2	3	2	1	2	3	9	8	2
1	48	20	23.4	7	22	3	3	2	3	1	1	1	1	1	2	1	9	7	1
1	36	20	24.5	7	25	3	2	4	3	1	1	4	1	1	1	1	6	6	1
2	56	21	24.6	6	25	3	3	2	3	1	1	2	1	2	2	1	6	8	1
1	39	22	21.9	6	26	4	2	4	3	1	1	4	1	1	2	1	3	4	1
1	66	18	19.6	5	21	3	1	3	2	1	1	3	1	2	2	1	2	6	1
2	55	20	25.6	6	20	4	3	3	2	1	1	4	1	1	2	1	5	8	1
1	44	21	25.6	7	25	4	3	4	3	1	2	3	2	1	2	2	8	8	2
1	39	17	22.4	5	25	4	1	3	3	1	1	4	1	1	2	1	5	8	1
1	66	24	25.6	7	26	4	3	3	2	1	1	3	1	1	2	1	4	5	1
2	34	18	19.6	6	25	4	1	2	1	2	1	4	1	1	2	1	4	4	1
2	62	17	22.6	6	21	4	3	4	1	2	1	1	1	2	2	1	9	9	1
2	72	20	23.5	6	25	4	2	4	1	1	1	2	1	1	2	1	5	6	1
2	82	19	24.1	5	24	1	3	4	2	2	1	1	1	2	2	1	12	15	1
1	77	17	22.77	5	24	5	1	4	3	2	2	2	2	1	2	1	3	2	2
2	68	24	25.8	8	26	3	2	4	2	1	1	4	1	2	1	1	5	6	1
2	63	24	30.7	10	23	5	2	5	2	1	1	2	1	1	2	1	2	2	2
2	89	22	21.9	9	23	2	1	1	3	2	2	2	1	1	2	1	10	7	1
1	76	23	26.1	9	24	1	1	3	4	1	2	2	1	1	2	1	6	4	2
2	37	20	16.02	7	24	3	1	2	4	1	1	2	1	1	1	2	5	9	1
2	59	17	21.21	4	24	5	1	3	4	1	1	2	1	1	2	1	3	4	1
2	74	23	27.05	9	25	1	1	2	3	1	2	1	1	1	1	2	3	7	1
2	35	23	28.04	9	26	5	2	5	1	1	1	3	1	1	1	1	3	9	2
2	67	24	25.63	10	24	1	1	4	4	1	2	2	1	2	2	2	5	8	2
1	79	24	19.53	9	26	2	1	3	3	2	1	1	2	1	2	1	3	3	1
2	74	23	27.05	9	25	5	1	2	3	1	2	1	1	1	1	2	3	6	1
